# Supplementary material for: Selection bias in multidrug-resistant tuberculosis cohort studies assessing sputum culture conversion
Source: PLoS One. 2022 Nov 10;17(11):e0276457. doi: 10.1371/journal.pone.0276457 (PMC9648724; doi:10.1371/journal.pone.0276457)
Supplement: S1 Data — (XLS) [file pone.0276457.s003.xls]

## Sheet: Simulation
Pt	m	Ptm	CPt	CPo
0.6	0	0	0.5	0.5
0.6	0	0	0.7	0.7
0.6	0	0	0.9	0.9
0.6	0	0.25	0.5	0.5
0.6	0	0.25	0.7	0.7
0.6	0	0.25	0.9	0.9
0.6	0	0.5	0.5	0.5
0.6	0	0.5	0.7	0.7
0.6	0	0.5	0.9	0.9
0.6	0	0.75	0.5	0.5
0.6	0	0.75	0.7	0.7
0.6	0	0.75	0.9	0.9
0.6	0	1	0.5	0.5
0.6	0	1	0.7	0.7
0.6	0	1	0.9	0.9
0.6	0.05	0	0.5	0.5
0.6	0.05	0	0.7	0.7
0.6	0.05	0	0.9	0.9
0.6	0.05	0.25	0.5	0.510638
0.6	0.05	0.25	0.7	0.714894
0.6	0.05	0.25	0.9	0.919149
0.6	0.05	0.5	0.5	0.521739
0.6	0.05	0.5	0.7	0.730435
0.6	0.05	0.5	0.9	0.93913
0.6	0.05	0.75	0.5	0.533333
0.6	0.05	0.75	0.7	0.746667
0.6	0.05	0.75	0.9	0.96
0.6	0.05	1	0.5	0.545455
0.6	0.05	1	0.7	0.763636
0.6	0.05	1	0.9	0.981818
0.6	0.1	0	0.5	0.5
0.6	0.1	0	0.7	0.7
0.6	0.1	0	0.9	0.9
0.6	0.1	0.25	0.5	0.521739
0.6	0.1	0.25	0.7	0.730435
0.6	0.1	0.25	0.9	0.93913
0.6	0.1	0.5	0.5	0.545455
0.6	0.1	0.5	0.7	0.763636
0.6	0.1	0.5	0.9	0.981818
0.6	0.1	0.75	0.5	0.571429
0.6	0.1	0.75	0.7	0.8
0.6	0.1	0.75	0.9	1.02857
0.6	0.1	1	0.5	0.6
0.6	0.1	1	0.7	0.84
0.6	0.1	1	0.9	1.08
0.6	0.15	0	0.5	0.5
0.6	0.15	0	0.7	0.7
0.6	0.15	0	0.9	0.9
0.6	0.15	0.25	0.5	0.533333
0.6	0.15	0.25	0.7	0.746667
0.6	0.15	0.25	0.9	0.96
0.6	0.15	0.5	0.5	0.571429
0.6	0.15	0.5	0.7	0.8
0.6	0.15	0.5	0.9	1.02857
0.6	0.15	0.75	0.5	0.615385
0.6	0.15	0.75	0.7	0.861538
0.6	0.15	0.75	0.9	1.10769
0.6	0.15	1	0.5	0.666667
0.6	0.15	1	0.7	0.933333
0.6	0.15	1	0.9	1.2
0.6	0.2	0	0.5	0.5
0.6	0.2	0	0.7	0.7
0.6	0.2	0	0.9	0.9
0.6	0.2	0.25	0.5	0.545455
0.6	0.2	0.25	0.7	0.763636
0.6	0.2	0.25	0.9	0.981818
0.6	0.2	0.5	0.5	0.6
0.6	0.2	0.5	0.7	0.84
0.6	0.2	0.5	0.9	1.08
0.6	0.2	0.75	0.5	0.666667
0.6	0.2	0.75	0.7	0.933333
0.6	0.2	0.75	0.9	1.2
0.6	0.2	1	0.5	0.75
0.6	0.2	1	0.7	1.05
0.6	0.2	1	0.9	1.35
0.6	0.25	0	0.5	0.5
0.6	0.25	0	0.7	0.7
0.6	0.25	0	0.9	0.9
0.6	0.25	0.25	0.5	0.55814
0.6	0.25	0.25	0.7	0.781395
0.6	0.25	0.25	0.9	1.00465
0.6	0.25	0.5	0.5	0.631579
0.6	0.25	0.5	0.7	0.884211
0.6	0.25	0.5	0.9	1.13684
0.6	0.25	0.75	0.5	0.727273
0.6	0.25	0.75	0.7	1.01818
0.6	0.25	0.75	0.9	1.30909
0.6	0.25	1	0.5	0.857143
0.6	0.25	1	0.7	1.2
0.6	0.25	1	0.9	1.54286
0.6	0.3	0	0.5	0.5
0.6	0.3	0	0.7	0.7
0.6	0.3	0	0.9	0.9
0.6	0.3	0.25	0.5	0.571429
0.6	0.3	0.25	0.7	0.8
0.6	0.3	0.25	0.9	1.02857
0.6	0.3	0.5	0.5	0.666667
0.6	0.3	0.5	0.7	0.933333
0.6	0.3	0.5	0.9	1.2
0.6	0.3	0.75	0.5	0.8
0.6	0.3	0.75	0.7	1.12
0.6	0.3	0.75	0.9	1.44
0.6	0.3	1	0.5	1
0.6	0.3	1	0.7	1.4
0.6	0.3	1	0.9	1.8
0.7	0	0	0.5	0.5
0.7	0	0	0.7	0.7
0.7	0	0	0.9	0.9
0.7	0	0.25	0.5	0.5
0.7	0	0.25	0.7	0.7
0.7	0	0.25	0.9	0.9
0.7	0	0.5	0.5	0.5
0.7	0	0.5	0.7	0.7
0.7	0	0.5	0.9	0.9
0.7	0	0.75	0.5	0.5
0.7	0	0.75	0.7	0.7
0.7	0	0.75	0.9	0.9
0.7	0	1	0.5	0.5
0.7	0	1	0.7	0.7
0.7	0	1	0.9	0.9
0.7	0.05	0	0.5	0.5
0.7	0.05	0	0.7	0.7
0.7	0.05	0	0.9	0.9
0.7	0.05	0.25	0.5	0.509091
0.7	0.05	0.25	0.7	0.712727
0.7	0.05	0.25	0.9	0.916364
0.7	0.05	0.5	0.5	0.518519
0.7	0.05	0.5	0.7	0.725926
0.7	0.05	0.5	0.9	0.933333
0.7	0.05	0.75	0.5	0.528302
0.7	0.05	0.75	0.7	0.739623
0.7	0.05	0.75	0.9	0.950943
0.7	0.05	1	0.5	0.538462
0.7	0.05	1	0.7	0.753846
0.7	0.05	1	0.9	0.969231
0.7	0.1	0	0.5	0.5
0.7	0.1	0	0.7	0.7
0.7	0.1	0	0.9	0.9
0.7	0.1	0.25	0.5	0.518519
0.7	0.1	0.25	0.7	0.725926
0.7	0.1	0.25	0.9	0.933333
0.7	0.1	0.5	0.5	0.538462
0.7	0.1	0.5	0.7	0.753846
0.7	0.1	0.5	0.9	0.969231
0.7	0.1	0.75	0.5	0.56
0.7	0.1	0.75	0.7	0.784
0.7	0.1	0.75	0.9	1.008
0.7	0.1	1	0.5	0.583333
0.7	0.1	1	0.7	0.816667
0.7	0.1	1	0.9	1.05
0.7	0.15	0	0.5	0.5
0.7	0.15	0	0.7	0.7
0.7	0.15	0	0.9	0.9
0.7	0.15	0.25	0.5	0.528302
0.7	0.15	0.25	0.7	0.739623
0.7	0.15	0.25	0.9	0.950943
0.7	0.15	0.5	0.5	0.56
0.7	0.15	0.5	0.7	0.784
0.7	0.15	0.5	0.9	1.008
0.7	0.15	0.75	0.5	0.595745
0.7	0.15	0.75	0.7	0.834043
0.7	0.15	0.75	0.9	1.07234
0.7	0.15	1	0.5	0.636364
0.7	0.15	1	0.7	0.890909
0.7	0.15	1	0.9	1.14545
0.7	0.2	0	0.5	0.5
0.7	0.2	0	0.7	0.7
0.7	0.2	0	0.9	0.9
0.7	0.2	0.25	0.5	0.538462
0.7	0.2	0.25	0.7	0.753846
0.7	0.2	0.25	0.9	0.969231
0.7	0.2	0.5	0.5	0.583333
0.7	0.2	0.5	0.7	0.816667
0.7	0.2	0.5	0.9	1.05
0.7	0.2	0.75	0.5	0.636364
0.7	0.2	0.75	0.7	0.890909
0.7	0.2	0.75	0.9	1.14545
0.7	0.2	1	0.5	0.7
0.7	0.2	1	0.7	0.98
0.7	0.2	1	0.9	1.26
0.7	0.25	0	0.5	0.5
0.7	0.25	0	0.7	0.7
0.7	0.25	0	0.9	0.9
0.7	0.25	0.25	0.5	0.54902
0.7	0.25	0.25	0.7	0.768627
0.7	0.25	0.25	0.9	0.988235
0.7	0.25	0.5	0.5	0.608696
0.7	0.25	0.5	0.7	0.852174
0.7	0.25	0.5	0.9	1.09565
0.7	0.25	0.75	0.5	0.682927
0.7	0.25	0.75	0.7	0.956098
0.7	0.25	0.75	0.9	1.22927
0.7	0.25	1	0.5	0.777778
0.7	0.25	1	0.7	1.08889
0.7	0.25	1	0.9	1.4
0.7	0.3	0	0.5	0.5
0.7	0.3	0	0.7	0.7
0.7	0.3	0	0.9	0.9
0.7	0.3	0.25	0.5	0.56
0.7	0.3	0.25	0.7	0.784
0.7	0.3	0.25	0.9	1.008
0.7	0.3	0.5	0.5	0.636364
0.7	0.3	0.5	0.7	0.890909
0.7	0.3	0.5	0.9	1.14545
0.7	0.3	0.75	0.5	0.736842
0.7	0.3	0.75	0.7	1.03158
0.7	0.3	0.75	0.9	1.32632
0.7	0.3	1	0.5	0.875
0.7	0.3	1	0.7	1.225
0.7	0.3	1	0.9	1.575
0.8	0	0	0.5	0.5
0.8	0	0	0.7	0.7
0.8	0	0	0.9	0.9
0.8	0	0.25	0.5	0.5
0.8	0	0.25	0.7	0.7
0.8	0	0.25	0.9	0.9
0.8	0	0.5	0.5	0.5
0.8	0	0.5	0.7	0.7
0.8	0	0.5	0.9	0.9
0.8	0	0.75	0.5	0.5
0.8	0	0.75	0.7	0.7
0.8	0	0.75	0.9	0.9
0.8	0	1	0.5	0.5
0.8	0	1	0.7	0.7
0.8	0	1	0.9	0.9
0.8	0.05	0	0.5	0.5
0.8	0.05	0	0.7	0.7
0.8	0.05	0	0.9	0.9
0.8	0.05	0.25	0.5	0.507937
0.8	0.05	0.25	0.7	0.711111
0.8	0.05	0.25	0.9	0.914286
0.8	0.05	0.5	0.5	0.516129
0.8	0.05	0.5	0.7	0.722581
0.8	0.05	0.5	0.9	0.929032
0.8	0.05	0.75	0.5	0.52459
0.8	0.05	0.75	0.7	0.734426
0.8	0.05	0.75	0.9	0.944262
0.8	0.05	1	0.5	0.533333
0.8	0.05	1	0.7	0.746667
0.8	0.05	1	0.9	0.96
0.8	0.1	0	0.5	0.5
0.8	0.1	0	0.7	0.7
0.8	0.1	0	0.9	0.9
0.8	0.1	0.25	0.5	0.516129
0.8	0.1	0.25	0.7	0.722581
0.8	0.1	0.25	0.9	0.929032
0.8	0.1	0.5	0.5	0.533333
0.8	0.1	0.5	0.7	0.746667
0.8	0.1	0.5	0.9	0.96
0.8	0.1	0.75	0.5	0.551724
0.8	0.1	0.75	0.7	0.772414
0.8	0.1	0.75	0.9	0.993103
0.8	0.1	1	0.5	0.571429
0.8	0.1	1	0.7	0.8
0.8	0.1	1	0.9	1.02857
0.8	0.15	0	0.5	0.5
0.8	0.15	0	0.7	0.7
0.8	0.15	0	0.9	0.9
0.8	0.15	0.25	0.5	0.52459
0.8	0.15	0.25	0.7	0.734426
0.8	0.15	0.25	0.9	0.944262
0.8	0.15	0.5	0.5	0.551724
0.8	0.15	0.5	0.7	0.772414
0.8	0.15	0.5	0.9	0.993103
0.8	0.15	0.75	0.5	0.581818
0.8	0.15	0.75	0.7	0.814545
0.8	0.15	0.75	0.9	1.04727
0.8	0.15	1	0.5	0.615385
0.8	0.15	1	0.7	0.861538
0.8	0.15	1	0.9	1.10769
0.8	0.2	0	0.5	0.5
0.8	0.2	0	0.7	0.7
0.8	0.2	0	0.9	0.9
0.8	0.2	0.25	0.5	0.533333
0.8	0.2	0.25	0.7	0.746667
0.8	0.2	0.25	0.9	0.96
0.8	0.2	0.5	0.5	0.571429
0.8	0.2	0.5	0.7	0.8
0.8	0.2	0.5	0.9	1.02857
0.8	0.2	0.75	0.5	0.615385
0.8	0.2	0.75	0.7	0.861538
0.8	0.2	0.75	0.9	1.10769
0.8	0.2	1	0.5	0.666667
0.8	0.2	1	0.7	0.933333
0.8	0.2	1	0.9	1.2
0.8	0.25	0	0.5	0.5
0.8	0.25	0	0.7	0.7
0.8	0.25	0	0.9	0.9
0.8	0.25	0.25	0.5	0.542373
0.8	0.25	0.25	0.7	0.759322
0.8	0.25	0.25	0.9	0.976271
0.8	0.25	0.5	0.5	0.592593
0.8	0.25	0.5	0.7	0.82963
0.8	0.25	0.5	0.9	1.06667
0.8	0.25	0.75	0.5	0.653061
0.8	0.25	0.75	0.7	0.914286
0.8	0.25	0.75	0.9	1.17551
0.8	0.25	1	0.5	0.727273
0.8	0.25	1	0.7	1.01818
0.8	0.25	1	0.9	1.30909
0.8	0.3	0	0.5	0.5
0.8	0.3	0	0.7	0.7
0.8	0.3	0	0.9	0.9
0.8	0.3	0.25	0.5	0.551724
0.8	0.3	0.25	0.7	0.772414
0.8	0.3	0.25	0.9	0.993103
0.8	0.3	0.5	0.5	0.615385
0.8	0.3	0.5	0.7	0.861538
0.8	0.3	0.5	0.9	1.10769
0.8	0.3	0.75	0.5	0.695652
0.8	0.3	0.75	0.7	0.973913
0.8	0.3	0.75	0.9	1.25217
0.8	0.3	1	0.5	0.8
0.8	0.3	1	0.7	1.12
0.8	0.3	1	0.9	1.44
0.9	0	0	0.5	0.5
0.9	0	0	0.7	0.7
0.9	0	0	0.9	0.9
0.9	0	0.25	0.5	0.5
0.9	0	0.25	0.7	0.7
0.9	0	0.25	0.9	0.9
0.9	0	0.5	0.5	0.5
0.9	0	0.5	0.7	0.7
0.9	0	0.5	0.9	0.9
0.9	0	0.75	0.5	0.5
0.9	0	0.75	0.7	0.7
0.9	0	0.75	0.9	0.9
0.9	0	1	0.5	0.5
0.9	0	1	0.7	0.7
0.9	0	1	0.9	0.9
0.9	0.05	0	0.5	0.5
0.9	0.05	0	0.7	0.7
0.9	0.05	0	0.9	0.9
0.9	0.05	0.25	0.5	0.507042
0.9	0.05	0.25	0.7	0.709859
0.9	0.05	0.25	0.9	0.912676
0.9	0.05	0.5	0.5	0.514286
0.9	0.05	0.5	0.7	0.72
0.9	0.05	0.5	0.9	0.925714
0.9	0.05	0.75	0.5	0.521739
0.9	0.05	0.75	0.7	0.730435
0.9	0.05	0.75	0.9	0.93913
0.9	0.05	1	0.5	0.529412
0.9	0.05	1	0.7	0.741176
0.9	0.05	1	0.9	0.952941
0.9	0.1	0	0.5	0.5
0.9	0.1	0	0.7	0.7
0.9	0.1	0	0.9	0.9
0.9	0.1	0.25	0.5	0.514286
0.9	0.1	0.25	0.7	0.72
0.9	0.1	0.25	0.9	0.925714
0.9	0.1	0.5	0.5	0.529412
0.9	0.1	0.5	0.7	0.741176
0.9	0.1	0.5	0.9	0.952941
0.9	0.1	0.75	0.5	0.545455
0.9	0.1	0.75	0.7	0.763636
0.9	0.1	0.75	0.9	0.981818
0.9	0.1	1	0.5	0.5625
0.9	0.1	1	0.7	0.7875
0.9	0.1	1	0.9	1.0125
0.9	0.15	0	0.5	0.5
0.9	0.15	0	0.7	0.7
0.9	0.15	0	0.9	0.9
0.9	0.15	0.25	0.5	0.521739
0.9	0.15	0.25	0.7	0.730435
0.9	0.15	0.25	0.9	0.93913
0.9	0.15	0.5	0.5	0.545455
0.9	0.15	0.5	0.7	0.763636
0.9	0.15	0.5	0.9	0.981818
0.9	0.15	0.75	0.5	0.571429
0.9	0.15	0.75	0.7	0.8
0.9	0.15	0.75	0.9	1.02857
0.9	0.15	1	0.5	0.6
0.9	0.15	1	0.7	0.84
0.9	0.15	1	0.9	1.08
0.9	0.2	0	0.5	0.5
0.9	0.2	0	0.7	0.7
0.9	0.2	0	0.9	0.9
0.9	0.2	0.25	0.5	0.529412
0.9	0.2	0.25	0.7	0.741176
0.9	0.2	0.25	0.9	0.952941
0.9	0.2	0.5	0.5	0.5625
0.9	0.2	0.5	0.7	0.7875
0.9	0.2	0.5	0.9	1.0125
0.9	0.2	0.75	0.5	0.6
0.9	0.2	0.75	0.7	0.84
0.9	0.2	0.75	0.9	1.08
0.9	0.2	1	0.5	0.642857
0.9	0.2	1	0.7	0.9
0.9	0.2	1	0.9	1.15714
0.9	0.25	0	0.5	0.5
0.9	0.25	0	0.7	0.7
0.9	0.25	0	0.9	0.9
0.9	0.25	0.25	0.5	0.537313
0.9	0.25	0.25	0.7	0.752239
0.9	0.25	0.25	0.9	0.967164
0.9	0.25	0.5	0.5	0.580645
0.9	0.25	0.5	0.7	0.812903
0.9	0.25	0.5	0.9	1.04516
0.9	0.25	0.75	0.5	0.631579
0.9	0.25	0.75	0.7	0.884211
0.9	0.25	0.75	0.9	1.13684
0.9	0.25	1	0.5	0.692308
0.9	0.25	1	0.7	0.969231
0.9	0.25	1	0.9	1.24615
0.9	0.3	0	0.5	0.5
0.9	0.3	0	0.7	0.7
0.9	0.3	0	0.9	0.9
0.9	0.3	0.25	0.5	0.545455
0.9	0.3	0.25	0.7	0.763636
0.9	0.3	0.25	0.9	0.981818
0.9	0.3	0.5	0.5	0.6
0.9	0.3	0.5	0.7	0.84
0.9	0.3	0.5	0.9	1.08
0.9	0.3	0.75	0.5	0.666667
0.9	0.3	0.75	0.7	0.933333
0.9	0.3	0.75	0.9	1.2
0.9	0.3	1	0.5	0.75
0.9	0.3	1	0.7	1.05
0.9	0.3	1	0.9	1.35

## Sheet: Real data
site	N_total	Culture missing -90/+0	Culture negative -90/+0	Culture positive -90/+0	Culture missing -90/+30	Culture negative -90/+30	Culture positive -90/+30	Culture missing -90/+60	Culture negative -90/+60	Culture positive -90/+60	Culture missing -90/+90	Culture negative -90/+90	Culture positive -90/+90	Death/LTFU first 30 days among missing pre-treatment culture	Death/LTFU first 30 days among negative pre-treatment culture	Death/LTFU first 30 days among positive pre-treatment culture	Death/LTFU first 60 days among missing pre-treatment culture	Death/LTFU first 60 days among negative pre-treatment culture	Death/LTFU first 60 days among positive pre-treatment culture	Death/LTFU first 90 days among missing pre-treatment culture	Death/LTFU first 90 days among negative pre-treatment culture	Death/LTFU first 90 days among positive pre-treatment culture
Armenia	107	7	14	86	3	15	89	3	15	89	3	15	89	1	1	2	1	1	5	2	2	10
Bangladesh	279	24	68	187	10	75	194		82	197		81	198			1	1	3	4	1	5	5
Belarus	109	33	3	73	9	12	88		13	96		12	97			1			2			4
Ethiopia	79	21	24	34	7	33	39	4	36	39	3	37	39			1	1		1	1	1	1
Georgia	291	19	58	214	9	61	221	5	61	225	4	62	225		2	3		2	5		2	6
Haiti	37	11	2	24	10	2	25	9	2	26	9	2	26						1			3
Indonesia	72	24	8	40	14	10	48	10	12	50	9	12	51	5			6		4	7		5
Kazakhstan	672	28	226	418	4	235	433	1	231	440	1	229	442	1			1		2	1		3
Kenya	7	2	2	3	2	1	4	2	1	4	1	2	4				1			1
Kyrgyzstan	18	4	1	13	1	2	15	1	2	15	1	2	15						1			1
Lesotho	264	84	53	127	46	68	150	27	82	155	24	85	155	11		5	14		12	17	1	15
Myanmar	50	20	14	16	14	19	17	4	28	18	3	28	19		1		2	2	1	2	2	1
North_Korea	155	34	41	80	30	35	90	27	38	90	25	40	90	2	1	1	5	1	3	5	2	4
Pakistan	302	10	46	246	6	47	249	2	50	250	2	50	250	1	2	4	2	4	9	3	5	15
Peru	266	3	105	158		100	166		100	166		100	166	1		5	1		6	1		7
South_Africa	49	14	9	26	5	14	30	3	16	30	3	15	31
Vietnam	32		5	27		4	28		4	28		4	28						1			1
